# Supplementary material for: Impact of an Educational Intervention for Healthy Eating in Older Adults: A Quasi-Experimental Study
Source: Int J Environ Res Public Health. 2023 Sep 25;20(19):6820. doi: 10.3390/ijerph20196820 (PMC10572856; doi:10.3390/ijerph20196820)
Supplement: Supplementary file 1 [file ijerph-20-06820-s001.zip]

Archive with 1 entries (1 files):
- ijerph-2525731-supplementary.pdf
